# Supplementary material for: Quantitative Profiling of Brain Lipid Raft Proteome in a Mouse Model of Fragile X Syndrome
Source: PLoS One. 2015 Apr 7;10(4):e0121464. doi: 10.1371/journal.pone.0121464 (PMC4388542; doi:10.1371/journal.pone.0121464)
Supplement: S1 Table — Number of peptide matches and corresponding protein identified in three (A) two (B) or one (C) experiment. Columns E1-3 indicate number of peptide matches obtained for each protein hit: numbers in brackets indicate number of peptide used for ratio when calculated. (XLS) [file pone.0121464.s002.xls]

## Sheet: Table S1 
	Table S1.	List of identified peptides
A	UniProtKB	Gene symbol	Entrez Gene ID	E1	E2	E3	Description
1	1433B	Ywhab	54401	6 (4)	5 (1)	4 (2)	14-3-3 protein beta/alpha
2	AATM	Got2	14719	3 (1)	3 (1)	1 (1)	Aspartate aminotransferase, mitochondrial
3	ACTB	Actb	11461	31 (19)	28 (17)	18 (12)	Actin, cytoplasmic 1
4	ACTC	Actc1	11464	24 (14)	20 (11)	15 (10)	Actin, alpha cardiac muscle 1
5	ADT1	Slc25a4	11739	6 (2)	12 (9)	9 (6)	ADP/ATP translocase 1
6	ADT2	Slc25a5	11740	6 (1)	12 (7)	10 (3)	ADP/ATP translocase 2
7	ANS1B	Anks1b	77531	2 (1)	9 (7)	4 (3)	Ankyrin repeat and sterile alpha motif domain-containing protein 1B
8	AT1A3	Atp1a3	232975	7 (3)	19 (11)	12 (6)	Sodium/potassium-transporting ATPase subunit alpha-3
9	AT1B1	Atp1b1	11931	1 (1)	4 (2)	4 (1)	Sodium/potassium-transporting ATPase subunit beta-1
10	ATPA	Atp5a1	11946	6 (1)	10 (5)	6 (4)	ATP synthase subunit alpha, mitochondrial
11	ATPB	Atp5b	11947	16 (13)	10 (9)	5 (3)	ATP synthase subunit beta, mitochondrial
12	BAIP2	Baiap2	108100	5 (3)	13 (6)	4 (1)	Brain-specific angiogenesis inhibitor 1-associated protein 2
13	BASP1	Basp1	70350	24 (16)	23 (16)	8 (5)	Brain acid soluble protein 1
14	BSN	Bsn	12217	31 (13)	78 (42)	12 (3)	Protein bassoon
15	C1QBP	C1qbp	12261	4 (2)	4 (2)	1 (1)	Complement component 1 Q subcomponent-binding protein, mitochondrial
16	CA2D1	Cacna2d1	12293	12 (9)	12 (9)	5 (4)	Voltage-dependent calcium channel subunit alpha-2/delta-1
17	CA2D3	Cacna2d3	12294	3 (2)	6 (2)	5 (3)	Voltage-dependent calcium channel subunit alpha-2/delta-3
18	CAD13	Cdh13	12554	3 (1)	1 (1)	1 (1)	Cadherin-13
19	CALM	Calm1	12313	9 (7)	8 (7)	1 (1)	Calmodulin
20	CLH1	Cltc	67300	16 (7)	19 (10)	21 (10)	Clathrin heavy chain 1
21	CN37	Cnp	12799	11 (7)	20 (12)	11 (3)	2',3'-cyclic-nucleotide 3'-phosphodiesterase
22	CNTN1	Cntn1	12805	37 (23)	40 (26)	25 (16)	Contactin-1
23	CNTN2	Cntn2	21367	7 (2)	5 (2)	2 (1)	Contactin-2
24	COX2	Mtco2	17709	2 (1)	2 (1)	1 (1)	Cytochrome c oxidase subunit 2
25	COX5A	Cox5a	12858	6 (1)	4 (1)	1 (1)	Cytochrome c oxidase subunit 5A, mitochondrial
26	CSPG2	Vcan	13003	14 (9)	14 (5)	3 (1)	Versican core protein
27	DLG4	Dlg4	13385	4 (1)	24 (14)	8 (5)	Disks large homolog 4
28	ENPP6	Enpp6	320981	6 (3)	2 (1)	3 (1)	Ectonucleotide pyrophosphatase/phosphodiesterase family member 6
29	ERC2	Erc2	238988	15 (9)	22 (13)	4 (2)	ERC protein 2
30	FLOT1	Flot1	14251	5 (2)	13 (6)	14 (8)	Flotillin-1
31	FLOT2	Flot2	14252	3 (1)	7 (5)	15 (13)	Flotillin-2
32	GBB1	Gnb1	14688	8 (5)	17 (11)	6 (3)	Guanine nucleotide-binding protein G(I)/G(S)/G(T) subunit beta-1
33	GBG12	Gng12	14701	3 (1)	6 (2)	2 (1)	Guanine nucleotide-binding protein G(I)/G(S)/G(O) subunit gamma-12
34	GBG2	Gng2	14702	4 (1)	3 (1)	2 (1)	Guanine nucleotide-binding protein G(I)/G(S)/G(O) subunit gamma-2
35	GNAO	Gnao1	14681	20 (12)	21 (14)	13 (11)	Guanine nucleotide-binding protein G(o) subunit alpha
36	GNAS1	Gnas	14683	4 (1)	6 (3)	2 (1)	Guanine nucleotide-binding protein G(s) subunit alpha isoforms XLas
37	GNAZ	Gnaz	14687	4 (1)	8 (3)	4 (2)	Guanine nucleotide-binding protein G(z) subunit alpha
38	HOME1	Homer1	26556	8 (7)	11 (7)	4 (3)	Homer protein homolog 1
39	HSP7C	Hspa8	15481	25 (16)	21 (16)	7 (4)	Heat shock cognate 71 kDa protein
40	IGS21	Igsf21	230868	4 (2)	4 (1)	1 (1)	Immunoglobulin superfamily member 21
41	KCC2A	Camk2a	12322	11 (7)	28 (13)	19 (9)	Calcium/calmodulin-dependent protein kinase type II subunit alpha
42	KCC2B	Camk2b	12323	12 (5)	25 (15)	13 (5)	Calcium/calmodulin-dependent protein kinase type II subunit beta
43	KCC2G	Camk2g	12325	7 (2)	14(8)	9 (5)	Calcium/calmodulin-dependent protein kinase type II subunit gamma
44	KCRB	Ckb	12709	5 (3)	3 (3)	2 (1)	Creatine kinase B-type
45	LSAMP	Lsamp	268890	20 (7)	19 (9)	11 (6)	Limbic system-associated membrane protein
46	LY6H	Ly6h	23934	4 (2)	3 (1)	3 (2)	Lymphocyte antigen 6H
47	MAP1A	Map1a	17754	22 (9)	10 (4)	2 (2)	Microtubule-associated protein 1A
48	MBP	Mbp	17196	8 (5)	14 (8)	12 (5)	Myelin basic protein
49	MDHM	Mdh2	17448	9 (5)	7 (5)	2 (1)	Malate dehydrogenase, mitochondrial
50	MOBP	Mobp	17433	1 (1)	9 (3)	4 (1)	Myelin-associated oligodendrocyte basic protein
51	MOG	Mog	17441	2 (1)	6 (5)	3 (2)	Myelin-oligodendrocyte glycoprotein
52	MYH10	Myh10	77579	23 (7)	17 (6)	6 (4)	Myosin-10
53	MYH9	Myh9	17886	14 (3)	10 (4)	7 (4)	Myosin-9
54	MYO5A	Myo5a	17918	12 (3)	27 (11)	17 (6)	Unconventional myosin-Va
55	MYPR	Plp1	18823	5 (3)	10 (8)	9 (5)	Myelin proteolipid protein
56	NCAM1	Ncam1	17967	18 (10)	15 (8)	9 (4)	Neural cell adhesion molecule 1
57	NCAN	Ncan	13004	10 (5)	10 (4)	1 (1)	Neurocan core protein
58	NEGR1	Negr1	320840	8 (7)	7 (5)	6 (5)	Neuronal growth regulator 1
59	NTRI	Ntm	235106	18 (11)	14 (9)	9 (7)	Neurotrimin
60	ODO2	Dlst	78920	8 (5)	7 (4)	2 (2)	Dihydrolipoyllysine-residue succinyltransferase component of 2-oxoglutarate dehydrogenase complex (mito)
61	ODP2	Dlat	235339	5 (1)	4 (2)	2 (2)	Dihydrolipoyllysine-residue acetyltransferase component of pyruvate dehydrogenase complex (mito)
62	OMGP	Omg	18377	11 (4)	8 (4)	6 (3)	Oligodendrocyte-myelin glycoprotein
63	PCLO	Pclo	26875	8 (2)	25 (11)	4 (1)	Protein piccolo
64	PRIO	Prnp	19122	4 (3)	6 (3)	2 (1)	Major prion protein
65	RAC1	Rac1	19353	6 (3)	8 (6)	3 (2)	Ras-related C3 botulinum toxin substrate 1
66	SCAI	Scai	320271	3 (1)	4 (2)	2 (1)	Protein SCAI
67	2014-09-07	Sept7	235072	6 (1)	6 (4)	2 (1)	Septin-7
68	SHAN3	Shank3	58234	6 (1)	20 (12)	4 (1)	SH3 and multiple ankyrin repeat domains protein 3
69	SNP25	Snap25	20614	16 (9)	12 (5)	8 (3)	Synaptosomal-associated protein 25
70	SPTA2	Sptan1	20740	105 (71)	119 (80)	17 (7)	Spectrin alpha chain, brain
71	SPTB2	Sptbn1	20742	48 (20)	57 (33)	14 (9)	Spectrin beta chain, brain 1
72	STX1B	Stx1b	56216	5 (2)	4 (1)	3 (1)	Syntaxin-1B
73	SYGP1	Syngap1	240057	8 (2)	42 (25)	11 (5)	Ras GTPase-activating protein SynGAP
74	SYT1	Syt1	20979	5 (2)	9 (7)	8 (6)	Synaptotagmin-1
75	TBA1B	Tuba1b	22143	7 (4)	18 (12)	14 (10)	Tubulin alpha-1B chain
76	TBB2A	Tubb2a	22151	11 (9)	21 (16)	21 (13)	Tubulin beta-2A chain
77	TBB5	Tubb5	22154	10 (8)	20 (16)	24 (14)	Tubulin beta-5 chain
78	THY1	Thy1	21838	13 (7)	12 (7)	12 (5)	Thy-1 membrane glycoprotein
79	VA0D1	Atp6v0d1	11972	6 (4)	12 (9)	6 (5)	V-type proton ATPase subunit d 1
80	VAMP2	Vamp2	22318	6 (4)	4 (4)	3 (2)	Vesicle-associated membrane protein 2
81	VATA	Atp6v1a	11964	6 (3)	33 (22)	23 (17)	V-type proton ATPase catalytic subunit A
82	VATB2	Atp6v1b2	11966	19 (13)	23 (16)	9 (5)	V-type proton ATPase subunit B, brain isoform
83	VATE1	Atp6v1e1	11973	17 (8)	12 (4)	5 (2)	V-type proton ATPase subunit E 1
84	VDAC1	Vdac1	22333	4 (3)	6 (4)	7 (6)	Voltage-dependent anion-selective channel protein 1
85	VPP1	Atp6v0a1	11975	21 (14)	28 (19)	10 (9)	V-type proton ATPase 116 kDa subunit a isoform 1
B	UniProtKB	Gene symbol	Entrez Gene ID	E1	E2	Ave ratio KO/WT	Ave dev	Description
1	1433E	Ywhae	22627	11 (5-5)	9 (5-4)	0.791	0.199	14-3-3 protein epsilon
2	1433Z	Ywhaz	22631	13 (8-8)	14 (6-5)	0.7805	0.1785	14-3-3 protein zeta/delta
3	ACTN1	Actn1	109711	15 (10-7)	13 (9-7)	0.971	0.188	Actinin-1
4	ACTN2	Actn2	11472	5 (5-3)	8 (5-4)	0.902	0.231	Actinin-2
5	CA2D2	Cacna2d2	56808	12 (8-2)	8 (3-2)	0.9785	0.0505	Voltage-dependent calcium channel subunit alpha-2/delta-2
6	CLCN6	Clcn6	26372	5 (2-2)	4 (2-2)	0.7225	0.1385	Chloride transport protein 6
7	CMC1	Slc25a12	78830	4 (2-2)	2 (2-1)	1.049	0.277	Calcium-binding mitochondrial carrier protein Aralar1
8	CNTP1	Cntnap1	53321	11 (3-2)	17 (13-5)	1.137	0.177	Contactin-associated protein 1
9	G3P	Gapdh	14433	8 (3-2)	4 (3-1)	0.887	0.046	Glyceraldehyde-3-phosphate dehydrogenase
10	GNAI1	Gnai1	14677	8 (3-2)	14 (6-4)	1.2135	0.2115	Guanine nucleotide-binding protein G(i) subunit alpha-1
11	GNAI2	Gnai2	14678	6 (3-2)	13 (6-4)	1.117	0.33	Guanine nucleotide-binding protein G(i) subunit alpha-2
12	HPLN1	Hapln1	12950	14 (8-6)	14 (8-7)	0.8005	0.0735	Hyaluronan and proteoglycan link protein 1
13	HPLN2	Hapln2	73940	7 (4-3)	6 (4-4)	0.9645	0.2875	Hyaluronan and proteoglycan link protein 2
14	KCC2D	Camk2d	108058	11 (4-4)	17 (6-6)	1.079	0.194	Calcium/calmodulin-dependent protein kinase type II subunit delta
15	MYL6	Myl6	17904	4 (4-4)	3 (3-2)	1.213	0.16	Myosin light polypeptide 6
16	NDUA4	Ndufa4	17992	4 (2-2)	3 (2-2)	0.716	0.092	NADH dehydrogenase [ubiquinone] 1 alpha subcomplex subunit 4
17	SYPH	Syp	20977	9 (3-2)	4 (2-2)	1.398	0.833	Synaptophysin
18	SYT2	Syt2	20980	4 (2-2)	5 (3-2)	0.8135	0.3785	Synaptotagmin-2
19	TBA1A	Tuba1a	22142	18 (13-11)	14 (10-9)	1.152	0.067	Tubulin alpha-1A chain
20	TBA4A	Tuba4a	22145	18 (12-10)	14 (10-8)	1.1915	0.1135	Tubulin alpha-4A chain
21	TBB3	Tubb3	22152	17 (12-13)	21 (11-11)	1.203	0.141	Tubulin beta-3 chain
22	TBB4A	Tubb4a	22153	22 (18-15)	23 (14-13)	1.2075	0.0955	Tubulin beta-4A chain
23	TBB4B	Tubb4b	227613	21 (18-17)	24 (14-14)	1.2	0.097	Tubulin beta-4B chain
24	TPM3	Tpm3	59069	6 (2-2)	6 (3-2)	1.039	0.337	Tropomyosin alpha-3 chain
25	VATC1	Atp6v1c1	66335	7 (2-2)	11 (4-5)	1.013	0.133	V-type proton ATPase subunit C 1
26	VATD	Atp6v1d	73834	6 (3-3)	8 (4-3)	0.95	0.054	V-type proton ATPase subunit D
27	VATF	Atp6v1f	66144	5 (3-2)	4 (3-3)	1.02	0.096	V-type proton ATPase subunit F
28	VATG2	Atp6v1g2	66237	5 (5-5)	6 (6-3)	1.2395	0.3135	V-type proton ATPase 116 kDa subunit a isoform 1
C	UniProtKB	Gene symbol	Entrez Gene ID	E1	E2	E3	Description
1	1433G	Ywhag	22628	15(7)	9(1)	nd	14-3-3 protein gamma
2	AGK	Agk	69923	nd	4(0)	7(3)	Acylglycerol kinase, mitochondrial
3	AINX	Ina	226180	nd	18(7)	nd	Alpha-internexin
4	ALDOA	Aldoa	11674	9(3)	4(1)	nd	Fructose-bisphosphate aldolase A
5	AT1A1	Atp1a1	11928	nd	10(4)	nd	Sodium/potassium-transporting ATPase subunit alpha-1
6	CLCB	Cltb	74325	7(3)	nd	nd	Clathrin light chain B
7	CLD11	Cldn11	18417	nd	5(3)	3(0)	Claudin-11
8	CTNA2	Ctnna2	12386	nd	10(3)	nd	Catenin alpha-2
9	DLGP3	Dlgap3	242667	nd	9(2)	1(0)	Disks large-associated protein 3
10	DPYL2	Dpysl2	12934	8(5)	8(0)	nd	Dihydropyrimidinase-related protein 2
11	DYL1	Dynll1	56455	7(3)	7(1)	nd	Dynein light chain 1, cytoplasmic
12	HS71L	Hspa1l	15482	4(3)	nd	nd	Heat shock 70 kDa protein 1-like
13	HXK1	Hk1	15275	13(0)	5(3)	nd	Hexokinase-1
14	IQEC1	Iqsec1	232227	nd	13(6)	nd	IQ motif and SEC7 domain-containing protein 1
15	IQEC2	Iqsec2	245666	nd	13(3)	nd	IQ motif and SEC7 domain-containing protein 2
16	ML12B	Myl12b	67938	4(1)	5 (3)	nd	Myosin regulatory light chain 12B
17	NEUM	Gap43	14432	11(7)	10(1)	nd	Neuromodulin
18	NFL	Nefl	18039	nd	9(3)	nd	Neurofilament light polypeptide
19	NFM	Nefm	18040	nd	13(4)	nd	Neurofilament medium polypeptide
20	TBA3	Tuba3a	22144	nd	nd	14(9)	Tubulin alpha-3 chain
